# Supplementary material for: Identification of Neuronal Pentraxins as Synaptic Binding Partners of C1q and the Involvement of NP1 in Synaptic Pruning in Adult Mice
Source: Front Immunol. 2021 Feb 8;11:599771. doi: 10.3389/fimmu.2020.599771 (PMC7897678; doi:10.3389/fimmu.2020.599771)
Supplement: Supplementary file 1 [file DataSheet_1.xlsx]

## Sheet: legends
	Legend	Meaning of legends
	Acc #	NCBI accession number of the protein
	Gene	Gene name of the protein
	Num Unique	Number of identified unique peptides
NP1_1_181213	Peptide Count	Number of spectra
	% Cov	Sequence coverage
	RPC	Relative peptide count (%) (100* number of spectra / the total number of identifies spectra)
	Num Unique	Number of identified unique peptides
NP1_3_4_190326	Peptide Count	Number of spectra
	% Cov	Sequence coverage
	RPC	Relative peptide count (%) (100* number of spectra / the total number of identifies spectra)
	Num Unique	Number of identified unique peptides
NP1_5_6_190326	Peptide Count	Number of spectra
	% Cov	Sequence coverage
	RPC	Relative peptide count (%) (100* number of spectra / the total number of identifies spectra)
	Num Unique	Number of identified unique peptides
CTRL_190211	Peptide Count	Number of spectra
	% Cov	Sequence coverage
	RPC	Relative peptide count (%) (100* number of spectra / the total number of identifies spectra)
	Ratio	Average of the 3 RPC / RPC (Control) (Empty if the RPC(control) is zero)
	Protein MW	Molecular weight of the protein
	Species	Species
	Protein Name	Protein Name

## Sheet: NP1 vs Control IP
			NP1_1_181213				NP1_3_4_190326				NP1_5_6_190326				CTRL_190211
Rank	Acc #	Gene	Num Unique	Peptide Count	% Cov	RPC	Num Unique	Peptide Count	% Cov	RPC	Num Unique	Peptide Count	% Cov	RPC	Num Unique	Peptide Count	% Cov	RPC	Ratio	Protein MW	Species	Protein Name
1	P04264	KRT1	54	1081	54.8	13.6095	42	473	64.1	12.0448	53	617	67.2	12.2251	41	426	52.3	8.58525	1.47072	66039.2	HUMAN	Keratin, type II cytoskeletal 1
13	Q3UH37	Nptxr	25	108	53.5	1.35969	21	109	50.6	2.77566	24	141	58.1	2.79374				0		51220.7	MOUSE	Uncharacterized protein
22	Q62443	Nptx1	16	67	31	0.84351	18	49	41	1.24777	18	71	49.5	1.40678				0		47117.7	MOUSE	Neuronal pentraxin-1
132	O70340	Nptx2	1	1	3	0.0125897	2	2	7.5	0.0509295	1	4	4.4	0.079255				0		47137.3	MOUSE	Neuronal pentraxin-2
197	Q02105	C1qc	2	3	12.6	0.0377691	2	3	9.3	0.0763942	3	6	16.7	0.118883	1	1	5.3	0.0201532	3.85458	25991.8	MOUSE	Complement C1q subcomponent subunit C
196	P14106	C1qb	1	3	4.7	0.0377691	1	1	4.7	0.0254647	2	3	7.5	0.0594413	1	5	4.7	0.100766	0.405809	26717.6	MOUSE	Complement C1q subcomponent subunit B
249	P98086	C1qa	2	3	11.8	0.0377691				0	1	2	6.1	0.0396275				0		25974.6	MOUSE	Complement C1q subcomponent subunit A
174	Q9QYS2	Grm3	4	4	7.2	0.0503588				0				0				0		99115.4	MOUSE	Metabotropic glutamate receptor 3
208	P23819	Gria2	3	3	3.6	0.0377691				0				0				0		98662.7	MOUSE	Glutamate receptor 2
60	Q60597	Ogdh	7	18	8.9	0.226615	6	9	7.5	0.229183	5	9	7.2	0.178324				0		116450	MOUSE	2-oxoglutarate dehydrogenase, mitochondrial
3	P02769	ALB	31	823	40.4	10.3613	54	591	61.9	15.0497	59	661	75.1	13.0969	39	743	43	14.9738	0.857228	69294.1	BOVIN	Serum albumin
4	P13645	KRT10	40	646	50.5	8.13295	39	323	65.4	8.22511	44	480	59.2	9.5106	30	311	49	6.26763	1.37578	58827.5	HUMAN	Keratin, type I cytoskeletal 10
43	A0A0J9YUE9	Dnm1				0	7	9	12	0.229183	15	21	25	0.416089				0		94033.8	MOUSE	Dynamin-1
50	Q9D2G2	Dlst	9	16	19.6	0.201435				0	4	6	9.5	0.118883				0		48995	MOUSE	Dihydrolipoyllysine-residue succinyltransferase component of 2-oxoglutarate dehydrogenase complex, mitochondrial
110	P47857	Pfkm	1	1	2.4	0.0125897	4	5	6.4	0.127324	2	2	2.3	0.0396275				0		85269.4	MOUSE	ATP-dependent 6-phosphofructokinase, muscle type
112	Q3TXT5	Atp6v0a1				0	5	12	8.1	0.305577				0				0		95520.8	MOUSE	V-type proton ATPase subunit a
114	P01867	Igh-3				0	4	16	11.1	0.407436	6	23	22.5	0.455716				0		44259.8	MOUSE	Ig gamma-2B chain C region
11	P01870		22	371	67.5	4.67078	28	230	82	5.85689	29	265	86.1	5.25064	22	329	65.9	6.63039	0.793232	35404.6	RABIT	Ig gamma chain C region
115	Q8C1T5	Napg	5	5	17	0.0629485				0	4	5	11.5	0.0990688				0		34762.7	MOUSE	Uncharacterized protein
117	Q0PD53	Rab6b	7	9	26.9	0.113307	2	2	11.1	0.0509295	3	4	16.3	0.079255				0		23461.9	MOUSE	RAB6B, member RAS oncogene family
125	Q810U4	Nrcam	4	5	4.1	0.0629485	3	4	4.1	0.101859	2	3	2.9	0.0594413				0		138523	MOUSE	Neuronal cell adhesion molecule
127	Q64521	Gpd2	2	2	2.9	0.0251794	3	4	4.7	0.101859	3	3	4.8	0.0594413				0		80954.5	MOUSE	Glycerol-3-phosphate dehydrogenase, mitochondrial
128	Q3TYE5	Lsamp	4	7	11.8	0.0881279	2	2	8.6	0.0509295				0				0		37310.7	MOUSE	Limbic system-associated membrane protein
130	Q5SWR1	Ap2b1	1	1	1.5	0.0125897	1	6	2.2	0.152788	3	6	4.8	0.118883				0		105723	MOUSE	AP complex subunit beta
135	P31650	Slc6a11	2	10	3.8	0.125897	1	1	2.6	0.0254647	2	3	3.8	0.0594413				0		69961.7	MOUSE	Sodium- and chloride-dependent GABA transporter 3
140	Q9Z0E0	Ncdn				0	1	1	1.6	0.0254647	3	4	5.3	0.079255				0		78896	MOUSE	Neurochondrin
142	Q78IK2	Usmg5	3	5	46.6	0.0629485				0				0				0		6381.6	MOUSE	Up-regulated during skeletal muscle growth protein 5
143	Q3TWS4	Snap91				0				0	2	2	6.9	0.0396275				0		61425.7	MOUSE	Clathrin coat assembly protein AP180
145	P11499	Hsp90ab1	1	1	1.9	0.0125897	1	1	1.9	0.0254647	3	4	5.1	0.079255				0		83281.9	MOUSE	Heat shock protein HSP 90-beta
23	P0A858	tpiA	17	92	50.2	1.15825	8	30	43.5	0.763942	14	46	56.5	0.911433	14	42	47.8	0.846433	1.11591	26972	ECOLI	Triosephosphate isomerase
147	P37040	Por				0	3	3	8.1	0.0763942				0				0		77044.6	MOUSE	NADPH--cytochrome P450 reductase
152	Q9D164	Fxyd6	1	2	23.4	0.0251794				0				0				0		10374.1	MOUSE	FXYD domain-containing ion transport regulator 6
158	Q3TUS2	Hspa5	1	1	7.2	0.0125897	2	2	14.8	0.0509295				0				0		25850.6	MOUSE	Uncharacterized protein (Fragment)
26	P06654	spg	13	101	24.6	1.27156	9	44	22.5	1.12045	12	54	22.5	1.06994	3	24	9.4	0.483676	2.38586	47567.6	STRSG	Immunoglobulin G-binding protein G
159	P0DP26	Calm1	2	2	14.1	0.0251794				0				0				0		16837.7	MOUSE	Calmodulin-1
161	Q5M9K5	Ndufa12	2	3	19.5	0.0377691				0				0				0		17634.2	MOUSE	NADH dehydrogenase [ubiquinone] 1 alpha subcomplex subunit 12
163	Q54A87	Atp6v1g2	2	2	23.7	0.0251794	1	2	14.4	0.0509295				0				0		13651.6	MOUSE	V-type proton ATPase subunit G
167	P17426	Ap2a1				0	1	3	1.8	0.0763942	3	3	7.5	0.0594413				0		107665	MOUSE	AP-2 complex subunit alpha-1
30	P02976	spa	15	197	36.2	2.48017	8	35	26.2	0.891266	13	52	34.9	1.03032	3	16	13	0.322451	4.55031	56437.6	STAA8	Immunoglobulin G-binding protein A
31	P00761		8	379	25.1	4.7715	8	164	26.8	4.17622	9	198	26.8	3.92312	9	505	26.8	10.1773	0.421552	24409.7	PIG	Trypsin
170	P01756					0	1	12	16.2	0.305577	1	12	16.2	0.237765				0		12983.5	MOUSE	Ig heavy chain V region MOPC 104E
173	P01629					0	1	9	11.6	0.229183	1	10	11.6	0.198138				0		12220.9	MOUSE	Ig kappa chain V-II region 2S1.3
178	P62761	Vsnl1	3	3	9.4	0.0377691				0				0				0		22142.5	MOUSE	Visinin-like protein 1
179	Q3UHL1	Camkv				0	1	1	1.8	0.0254647	2	2	6.1	0.0396275				0		54819.7	MOUSE	CaM kinase-like vesicle-associated protein
181	Q80XN0	Bdh1				0				0	1	2	5.8	0.0396275				0		38299.4	MOUSE	D-beta-hydroxybutyrate dehydrogenase, mitochondrial
183	P60761	Nrgn	2	2	19.2	0.0251794				0				0				0		7496.4	MOUSE	Neurogranin
192	P35282	Rab21	1	1	6.3	0.0125897				0				0				0		24106.5	MOUSE	Ras-related protein Rab-21
194	Q8R464	Cadm4				0				0	1	1	3.9	0.0198138				0		42723.7	MOUSE	Cell adhesion molecule 4
199	A0A0B4J1K5	Iglv3	1	26	8.2	0.327332	1	4	8.2	0.101859	1	4	8.2	0.079255				0		13416.2	MOUSE	Immunoglobulin lambda variable 3 (Fragment)
202	Q9R1V6	Adam22				0	2	2	3.2	0.0509295				0				0		99715.9	MOUSE	Disintegrin and metalloproteinase domain-containing protein 22
203	Q9DAS9	Gng12	2	4	37.5	0.0503588				0				0				0		7997.3	MOUSE	Guanine nucleotide-binding protein G(I)/G(S)/G(O) subunit gamma-12
210	B0V2N1	Ptprs				0	1	1	1	0.0254647				0				0		211906	MOUSE	Receptor-type tyrosine-protein phosphatase S
211	Q7TQF7	Amph				0				0	2	4	5.1	0.079255				0		75013.8	MOUSE	Amphiphysin
214	Q3TCR8	Pde2a	3	4	2.8	0.0503588				0				0				0		104619	MOUSE	Phosphodiesterase
215	O35682	Myadm	1	1	5.3	0.0125897				0				0				0		35284.9	MOUSE	Myeloid-associated differentiation marker
217	Q80Z24	Negr1	2	2	6.3	0.0251794	1	1	3.7	0.0254647				0				0		37900.5	MOUSE	Neuronal growth regulator 1
218	Q61171	Prdx2				0	2	2	14.1	0.0509295	2	4	14.1	0.079255				0		21778.8	MOUSE	Peroxiredoxin-2
220	Q3U0C4	Gda				0	1	2	5.3	0.0509295	1	1	5.3	0.0198138				0		50941.5	MOUSE	Uncharacterized protein
224	O35157	Slc8a1				0	1	4	2.4	0.101859				0				0		104642	MOUSE	Sodium-calcium exchanger
225	Q2VR03					0	2	6	9.8	0.152788				0				0		13727.6	MOUSE	Anti-lipoteichoic acid heavy chain variable region (Fragment)
226	P68404	Prkcb				0	3	3	6.6	0.0763942				0				0		76751.6	MOUSE	Protein kinase C beta type
228	O08547	Sec22b	1	1	6.5	0.0125897	1	1	6.5	0.0254647	1	1	6.5	0.0198138				0		24740.8	MOUSE	Vesicle-trafficking protein SEC22b
232	Q4VAB6	Igh				0				0	1	4	2.9	0.079255				0		52436.9	MOUSE	Igh protein
234	Q9CQ92	Fis1	2	2	17.1	0.0251794				0				0				0		17008.8	MOUSE	Mitochondrial fission 1 protein
236	H3BKA7	Nptn	1	2	6.2	0.0251794	1	1	6.2	0.0254647	2	3	9.3	0.0594413				0		21248.2	MOUSE	Neuroplastin
238	Q8BJI1	Slc6a17	2	2	3.4	0.0251794	1	1	1.7	0.0254647				0				0		81072.2	MOUSE	Sodium-dependent neutral amino acid transporter SLC6A17
239	Q9JJV2	Pfn2	1	1	10	0.0125897				0				0				0		15032.4	MOUSE	Profilin-2
240	Q920Z1	Syn2				0				0	1	2	36.6	0.0396275				0		9361.7	MOUSE	Synapsin II (Fragment)
241	Q3ULX3	Krt23	2	9	2.1	0.113307				0				0				0		48013.3	MOUSE	Uncharacterized protein
243	Q91VA7	Idh3b	2	2	7	0.0251794				0				0				0		42195.1	MOUSE	Isocitrate dehydrogenase [NAD] subunit, mitochondrial
62	P01840		3	36	39.8	0.453229	6	71	70.9	1.808	5	122	70.9	2.41728	5	77	70.9	1.55179	1.00497	11043.3	RABIT	Ig kappa-b4 chain C region
246	Q3URG1	Tppp				0				0	4	5	21.6	0.0990688				0		23574.8	MOUSE	RIKEN cDNA 2900041A09, isoform CRA_a
248	P97450	Atp5j	2	3	34.3	0.0377691				0				0				0		12496.5	MOUSE	ATP synthase-coupling factor 6, mitochondrial
42	P50516	Atp6v1a	4	5	11.3	0.0629485	11	23	24	0.585689	7	7	17.3	0.138696	1	1	2.4	0.0201532	13.0225	68326.7	MOUSE	V-type proton ATPase catalytic subunit A
119	P0CG49	Ubb	4	35	15.4	0.44064	1	4	5.2	0.101859				0	1	1	5.2	0.0201532	8.97292	34368.8	MOUSE	Polyubiquitin-B
56	Q8BH59	Slc25a12	9	9	20.5	0.113307	6	7	15.1	0.178253	4	5	11.4	0.0990688	1	1	2.5	0.0201532	6.46101	74570.2	MOUSE	Calcium-binding mitochondrial carrier protein Aralar1
57	Q3TIU7	Ndufs1	10	14	16.8	0.176256	5	6	8.8	0.152788				0	1	1	2.6	0.0201532	5.44239	79663.4	MOUSE	Uncharacterized protein
51	Q3UB66	Rab1a	8	23	36.1	0.289563	7	9	40	0.229183	10	17	58.5	0.336834	3	3	20	0.0604595	4.71709	22678.9	MOUSE	RAB1A, member RAS oncogene family
38	Q9CWC9	Krt42	9	23	25	0.289563	1	1	9.1	0.0254647	3	9	13.8	0.178324	2	2	4.7	0.0403063	4.08002	26317.6	MOUSE	Uncharacterized protein
85	Q6ZPY3	mKIAA1087	5	9	11.5	0.113307	4	8	9.1	0.203718	3	5	7.7	0.0990688	2	2	5.8	0.0403063	3.4411	79756.6	MOUSE	MKIAA1087 protein (Fragment)
106	P15105	Glul	5	14	13.7	0.176256	3	7	8.6	0.178253	3	11	8.6	0.217951	2	3	5.6	0.0604595	3.15616	42120.1	MOUSE	Glutamine synthetase
75	P03988		3	4	6.8	0.0503588	6	9	15.9	0.229183	5	10	11.6	0.198138	8	17	21	0.342604	0.464753	49897.8	RABIT	Ig mu chain C region secreted form
171	P35564	Canx	3	7	4.9	0.0881279	5	6	12.9	0.152788	4	5	8.5	0.0990688	2	2	5.8	0.0403063	2.81168	67278.5	MOUSE	Calnexin
136	P62835	Rap1a	2	7	10.3	0.0881279	4	4	17.9	0.101859	3	6	13.6	0.118883	2	2	7.6	0.0403063	2.55435	20987.4	MOUSE	Ras-related protein Rap-1A
66	Q7M6W1	Rtn1	7	24	27.4	0.302153	2	4	11.1	0.101859	4	9	19.7	0.178324	2	4	11.1	0.0806127	2.40796	23558	MOUSE	Reticulon
27	O88935	Syn1	12	22	21.2	0.276973	4	7	7.9	0.178253	15	35	32	0.693481	5	8	9.2	0.161225	2.37495	74097.9	MOUSE	Synapsin-1
169	P17751	Tpi1	2	4	8.4	0.0503588	1	2	4	0.0509295	2	2	9	0.0396275	1	1	5	0.0201532	2.33075	32192.1	MOUSE	Triosephosphate isomerase
227	Q8BLF1	Nceh1				0	1	3	6.9	0.0763942	1	3	6.9	0.0594413	1	1	6.9	0.0201532	2.24672	45740	MOUSE	Neutral cholesterol ester hydrolase 1
156	P63328	Ppp3ca	3	4	7.3	0.0503588	1	1	2.3	0.0254647	3	3	9	0.0594413	1	1	2.3	0.0201532	2.23728	58644.3	MOUSE	Serine/threonine-protein phosphatase 2B catalytic subunit alpha isoform
46	P12960	Cntn1	13	17	17.7	0.214025	8	13	13.4	0.331042	5	6	8.3	0.118883	5	5	8.4	0.100766	2.19634	113389	MOUSE	Contactin-1
63	P10852	Slc3a2	4	8	9.1	0.100718	11	19	26.4	0.48383	12	23	35.9	0.455716	5	8	14.4	0.161225	2.15075	58337	MOUSE	4F2 cell-surface antigen heavy chain
49	Q9JKC6	Cend1	7	42	63.8	0.528767	3	4	23.5	0.101859	4	7	35.6	0.138696	3	6	47	0.120919	2.12077	14987.1	MOUSE	Cell cycle exit and neuronal differentiation protein 1
89	P63101	Ywhaz	5	6	18	0.0755382	3	3	18	0.0763942	4	5	29.8	0.0990688	1	2	5.7	0.0403063	2.07578	27771.4	MOUSE	14-3-3 protein zeta/delta
58	O35136	Ncam2	10	11	14.9	0.138487	4	4	5.5	0.101859				0	2	2	2.9	0.0403063	1.98766	93204.6	MOUSE	Neural cell adhesion molecule 2
25	P43006	Slc1a2	14	132	25.9	1.66184	10	46	16.8	1.17138	12	41	21.3	0.812364	8	31	15.7	0.624748	1.94509	62030.8	MOUSE	Excitatory amino acid transporter 2
149	O55131	sep7	5	5	17	0.0629485	2	2	7.3	0.0509295	4	6	11.7	0.118883	2	2	7.3	0.0403063	1.92493	50550.3	MOUSE	Septin-7
84	P56564	Slc1a3	2	10	6.4	0.125897	2	10	6.4	0.254647	3	16	10.7	0.31702	2	6	7	0.120919	1.92295	59623	MOUSE	Excitatory amino acid transporter 1
16	P63017	Hspa8	23	49	35.9	0.616895	17	34	30.3	0.865801	21	44	35	0.871805	16	21	33.3	0.423216	1.85445	70871.6	MOUSE	Heat shock cognate 71 kDa protein
124	P60904	Dnajc5	3	6	15.2	0.0755382	2	5	7.6	0.127324	4	6	37.4	0.118883	2	3	20.2	0.0604595	1.77388	22100.9	MOUSE	DnaJ homolog subfamily C member 5
55	Q80VM5	Dpp6	12	13	18.9	0.163666	7	12	12.1	0.305577	11	14	18.8	0.277393	5	7	7	0.141072	1.76419	91215	MOUSE	Dipeptidyl aminopeptidase-like protein 6
64	A0A1W2P7C7	Atp2b1	6	14	22.6	0.176256	6	15	17.7	0.381971	4	8	13.3	0.15851	5	7	16.5	0.141072	1.69355	46918.4	MOUSE	Plasma membrane calcium-transporting ATPase 1 (Fragment)
97	P31648	Slc6a1	4	12	10	0.151076	3	10	6.7	0.254647				0	2	4	5.5	0.0806127	1.67767	67002.1	MOUSE	Sodium- and chloride-dependent GABA transporter 1
198	Q3TYC2	Ntm	3	6	8.7	0.0755382	4	5	11.6	0.127324				0	2	2	6.7	0.0403063	1.67767	37954.7	MOUSE	Uncharacterized protein
24.1	P62821	Rab1A	10	38	46.8	0.478409	8	11	45.4	0.280112	11	22	63.9	0.435903	4	12	25.4	0.241838	1.64631	22678	MOUSE	Ras-related protein Rab-1A
113	Q8BMF4	Dlat	3	4	7.3	0.0503588	1	1	2.3	0.0254647	1	1	2.3	0.0198138	1	1	2.3	0.0201532	1.58184	67942.3	MOUSE	Dihydrolipoyllysine-residue acetyltransferase component of pyruvate dehydrogenase complex, mitochondrial
37	Q6P6I8	Sirpa	8	34	17.5	0.42805	10	16	27.5	0.407436	11	20	22	0.396275	10	13	25.1	0.261991	1.56718	55986.9	MOUSE	Signal-regulatory protein alpha
68	Q6PGJ3	L1cam	6	10	6.6	0.125897	5	7	7.6	0.178253	2	3	2.1	0.0594413	3	4	5.2	0.0806127	1.50345	140918	MOUSE	L1 cell adhesion molecule
5	P56480	Atp5b	40	109	73.7	1.37228	16	40	43.7	1.01859	30	81	73.3	1.60491	29	46	60.5	0.927046	1.43674	56301	MOUSE	ATP synthase subunit beta, mitochondrial
108	Q50HX1	Rab14	5	8	26.4	0.100718	3	5	20.3	0.127324	4	6	34.5	0.118883	4	4	29.4	0.0806127	1.43453	21816.7	MOUSE	RAB14 protein variant
34	P13595	Ncam1	16	58	17.1	0.730203	11	27	15.7	0.687548	13	32	18.7	0.63404	12	24	12.9	0.483676	1.41403	119428	MOUSE	Neural cell adhesion molecule 1
138	P18760	Cfl1	3	4	22.9	0.0503588				0	3	6	33.1	0.118883	2	2	24.7	0.0403063	1.39963	18559.7	MOUSE	Cofilin-1
72	Q3U967	Cd47	5	25	12.2	0.314743	1	6	4.6	0.152788	1	6	4.6	0.118883	3	7	9.9	0.141072	1.38561	33097.8	MOUSE	Uncharacterized protein
231	Q8K2B3	Sdha	1	1	2.1	0.0125897	1	2	2.1	0.0509295	1	1	2.1	0.0198138	1	1	2.1	0.0201532	1.37833	72586.1	MOUSE	Succinate dehydrogenase [ubiquinone] flavoprotein subunit, mitochondrial
20	Q91XV3	Basp1	19	71	88.1	0.893869	6	11	51.3	0.280112	6	12	51.3	0.237765	6	17	56.6	0.342604	1.37355	22086.8	MOUSE	Brain acid soluble protein 1
7	Q5SXR6	Cltc	29	64	22.7	0.805741	27	69	21.3	1.75707	36	89	30.7	1.76342	30	53	24.7	1.06812	1.35011	191988	MOUSE	Clathrin heavy chain
54	Q810U3	Nfasc	4	7	3.6	0.0881279	10	16	12.2	0.407436	9	16	11.6	0.31702	9	10	11	0.201532	1.34401	137976	MOUSE	Neurofascin
35	A0A0R4J117	Igsf8	8	21	21.9	0.264384	6	13	17.3	0.331042	9	18	23.6	0.356648	10	12	24.1	0.241838	1.31227	65006.4	MOUSE	Immunoglobulin superfamily member 8
245	Q8CFX3	Pcdh1	2	2	2	0.0251794	2	2	4.5	0.0509295				0	1	1	1.2	0.0201532	1.25884	112412	MOUSE	Protocadherin 1
2.1	Q8VDN2	Atp1a1	33	200	32.2	2.51794	30	126	32.4	3.20856	36	133	33.7	2.63523	34	112	28.7	2.25715	1.23485	112983	MOUSE	Sodium/potassium-transporting ATPase subunit alpha-1
19	P68369	Tuba1a	18	123	40.8	1.54853	14	87	37.7	2.21543	19	115	53.4	2.27858	12	81	35.5	1.63241	1.23387	50136.1	MOUSE	Tubulin alpha-1A chain
2	Q6PIC6	Atp1a3	43	247	42	3.10966	38	160	39.1	4.07436	52	189	49.3	3.7448	47	151	39.7	3.04313	1.1971	111693	MOUSE	Sodium/potassium-transporting ATPase subunit alpha-3
90	P06837	Gap43	5	17	41.9	0.214025				0				0	2	3	19.4	0.0604595	1.17999	23632.6	MOUSE	Neuromodulin
122	Q3U4F0	Sfxn3	2	2	10	0.0251794	4	5	20.3	0.127324	3	3	14.9	0.0594413	3	3	15.7	0.0604595	1.16852	30951.9	MOUSE	Sideroflexin-3
6	Q03265	Atp5a1	33	79	57.7	0.994586	16	38	34.7	0.96766	26	57	51.9	1.12938	26	44	49	0.886739	1.16217	59753.1	MOUSE	ATP synthase subunit alpha, mitochondrial
39	P62874	Gnb1	8	54	24.7	0.679844	10	18	30.3	0.458365	14	26	40.6	0.515158	9	24	27.9	0.483676	1.13945	37377.3	MOUSE	Guanine nucleotide-binding protein G(I)/G(S)/G(T) subunit beta-1
229	Q9JKD3	Scamp5				0	3	8	10.2	0.203718	2	7	8.5	0.138696	2	5	5.5	0.100766	1.13271	26068.7	MOUSE	Secretory carrier-associated membrane protein 5
150	P51863	Atp6v0d1				0	4	8	12	0.203718				0	3	3	12	0.0604595	1.12316	40301.4	MOUSE	V-type proton ATPase subunit d 1
21	P18872	Gnao1	18	130	39.8	1.63666	13	34	34.2	0.865801	18	53	47.2	1.05013	14	53	33.3	1.06812	1.10868	40084.9	MOUSE	Guanine nucleotide-binding protein G(o) subunit alpha
28	P46460	Nsf	13	28	21.2	0.352512	18	31	29.8	0.789407	22	40	37.8	0.79255	14	29	20	0.584442	1.10331	82614.2	MOUSE	Vesicle-fusing ATPase
80	Q3TJD4	Atp5f1	7	21	25.8	0.264384	2	4	13.7	0.101859	5	8	20.7	0.15851	7	8	20.7	0.161225	1.08493	28948.1	MOUSE	Uncharacterized protein
74	P51150	Rab7a	5	9	28	0.113307	4	6	20.8	0.152788	5	9	30.9	0.178324	6	7	33.8	0.141072	1.0501	23490	MOUSE	Ras-related protein Rab-7a
176	Q3UGN1	Gng7	4	5	52.9	0.0629485				0				0	1	1	23.5	0.0201532	1.04117	7479.7	MOUSE	Guanine nucleotide-binding protein subunit gamma
17	P46096	Syt1	27	77	49.6	0.969407	9	23	22.3	0.585689	11	26	36.6	0.515158	19	33	44.7	0.665054	1.03764	47418.4	MOUSE	Synaptotagmin-1
78	Q3TXX4	Slc17a7	7	22	10.4	0.276973	3	6	10.7	0.152788	5	9	10.7	0.178324	3	10	10.7	0.201532	1.00577	61637.9	MOUSE	Vesicular glutamate transporter 1
83	P53994	Rab2a	4	7	25.5	0.0881279	3	3	18.9	0.0763942	6	7	38.7	0.138696	5	5	32.1	0.100766	1.00305	23547.7	MOUSE	Ras-related protein Rab-2A
131	Q04447	Ckb	3	3	11.3	0.0377691				0	3	4	9.4	0.079255	1	2	2.9	0.0403063	0.967789	42713.6	MOUSE	Creatine kinase B-type
94	P62746	Rhob				0	1	3	8.7	0.0763942	3	5	14.8	0.0990688	3	3	14.8	0.0604595	0.967386	22123.6	MOUSE	Rho-related GTP-binding protein RhoB
100	P46638	Rab11b	3	6	15.6	0.0755382	3	3	15.6	0.0763942	5	7	26.6	0.138696	5	5	26.6	0.100766	0.9614	24489.7	MOUSE	Ras-related protein Rab-11B
15	Q3UHH0	Atp2b2	26	77	27.6	0.969407	16	35	17.5	0.891266	18	35	18.2	0.693481	18	44	15.7	0.886739	0.96013	132107	MOUSE	Calcium-transporting ATPase
111	P61982	Ywhag	4	5	17	0.0629485	1	2	5.7	0.0509295	2	3	9.7	0.0594413	3	3	14.2	0.0604595	0.955567	28302.8	MOUSE	14-3-3 protein gamma
9	O08599	Stxbp1	39	138	64.6	1.73738	22	62	45.8	1.57881	32	66	62	1.30771	26	81	54.5	1.63241	0.944189	67569.3	MOUSE	Syntaxin-binding protein 1
8	Q7TMM9	Tubb2a	27	114	44.9	1.43523	13	55	33.9	1.40056	32	101	65.4	2.00119	19	85	42.7	1.71302	0.941218	49907.4	MOUSE	Tubulin beta-2A chain
92	Q02257	Jup	7	9	12.9	0.113307				0				0	2	2	4	0.0403063	0.937051	81801.5	MOUSE	Junction plakoglobin
87	P26645	Marcks	5	16	18.1	0.201435	3	5	12.3	0.127324	2	3	11	0.0594413	2	7	11	0.141072	0.917261	29661.5	MOUSE	Myristoylated alanine-rich C-kinase substrate
216	Q2KHK7	Mal2	2	6	18.3	0.0755382	1	2	6.3	0.0509295	1	2	6.3	0.0396275	2	3	18.3	0.0604595	0.915738	19094.6	MOUSE	Mal, T-cell differentiation protein 2
86	Q8R191	Syngr3	6	18	22.7	0.226615	2	5	11.8	0.127324	4	7	19.7	0.138696	3	9	16.2	0.181378	0.905353	24561.2	MOUSE	Synaptogyrin-3
91	Q8BLQ9	Cadm2	8	13	22.1	0.163666				0				0	2	3	4.8	0.0604595	0.902346	47559.2	MOUSE	Cell adhesion molecule 2
55.1	Q6NXK7	Dpp10	14	21	20.7	0.264384	4	4	5.6	0.101859	8	9	11.8	0.178324	10	10	16.7	0.201532	0.900713	90827.4	MOUSE	Inactive dipeptidyl peptidase 10
193	P62814	Atp6v1b2	3	3	7.2	0.0377691	2	2	5.1	0.0509295	1	1	2.9	0.0198138	2	2	5.1	0.0403063	0.897397	56551.3	MOUSE	V-type proton ATPase subunit B, brain isoform
27.1	Q64332	Syn2	5	10	16.7	0.125897	3	7	13.8	0.178253	8	14	25.3	0.277393	4	11	14	0.221685	0.874429	63373.1	MOUSE	Synapsin-2
144	P01826		2	68	14.7	0.8561	3	20	19	0.509295	3	23	19	0.455716				0		12349	RABIT	Ig heavy chain V-A1 region BS-5
250	A0A097PUD0		1	1	7.7	0.0125897				0	1	2	7.7	0.0396275	1	1	7.7	0.0201532	0.863673	25616.1	MOUSE	Anti-dectin-1 15E2 light chain
102	P00405	Mtco2	4	4	14.5	0.0503588				0				0	1	1	7.5	0.0201532	0.832935	25976.7	MOUSE	Cytochrome c oxidase subunit 2
118	Q9DCS9	Ndufb10	3	4	21	0.0503588				0				0	1	1	10.8	0.0201532	0.832935	21024	MOUSE	NADH dehydrogenase [ubiquinone] 1 beta subcomplex subunit 10
160	P12787	Cox5a	3	4	16.4	0.0503588				0				0	1	1	10.3	0.0201532	0.832935	16101.6	MOUSE	Cytochrome c oxidase subunit 5A, mitochondrial
237	Q9CR68	Uqcrfs1	3	4	17.2	0.0503588				0				0	1	1	8	0.0201532	0.832935	29367.9	MOUSE	Cytochrome b-c1 complex subunit Rieske, mitochondrial
67	O35129	Phb2	9	16	38.1	0.201435	2	3	7.4	0.0763942	1	1	4	0.0198138	6	6	25.8	0.120919	0.820503	33296.7	MOUSE	Prohibitin-2
104	Q99N28	Cadm3	7	21	19.7	0.264384	2	4	5.3	0.101859	3	6	9.8	0.118883	4	10	13.6	0.201532	0.802397	42964.7	MOUSE	Cell adhesion molecule 3
73	Q3THM1	Uqcrc1	9	15	21.5	0.188846				0				0	3	4	10.8	0.0806127	0.780876	52840.3	MOUSE	Uncharacterized protein
36	P48962	Slc25a4	11	39	35.6	0.490998	4	17	18.1	0.4329	9	41	31.9	0.812364	10	37	32.6	0.745667	0.776156	32904.6	MOUSE	ADP/ATP translocase 1
70	P01831	Thy1	5	16	29	0.201435	5	9	29	0.229183	2	4	15.4	0.079255	5	11	24.7	0.221685	0.766663	18080.1	MOUSE	Thy-1 membrane glycoprotein
41	P14094	Atp1b1	10	47	30.6	0.591716	6	21	16.4	0.534759	7	25	28	0.495344	7	35	24.3	0.705361	0.766425	35194.9	MOUSE	Sodium/potassium-transporting ATPase subunit beta-1
32	Q62277	Syp	8	39	24.5	0.490998	5	11	15	0.280112	7	17	21.3	0.336834	7	24	18.8	0.483676	0.763558	34024.9	MOUSE	Synaptophysin
12	P60710	Actb	25	207	47.5	2.60607	12	59	34.7	1.50242	19	74	41.3	1.46622	17	123	46.7	2.47884	0.749639	41737.1	MOUSE	Actin, cytoplasmic 1
185	P0C0A3	Chmp6				0	1	1	6.5	0.0254647	1	1	6.5	0.0198138	1	1	6.5	0.0201532	0.748906	23415.8	MOUSE	Charged multivesicular body protein 6
14	A0A1D5RLD8	Gm10358	23	135	48.9	1.69961	12	45	37.5	1.14591	23	75	58	1.48603	18	97	41.7	1.95486	0.738597	35812.3	MOUSE	Glyceraldehyde-3-phosphate dehydrogenase
71	Q3TD71	Scamp1	2	5	10.7	0.0629485	2	5	10.7	0.127324	4	6	22.2	0.118883	5	7	23.4	0.141072	0.730488	38028.9	MOUSE	Secretory carrier-associated membrane protein
47	Q8BG39	Sv2b	10	12	15.4	0.151076	3	4	4.4	0.101859	5	7	6.9	0.138696	9	9	14.6	0.181378	0.719732	77458.1	MOUSE	Synaptic vesicle glycoprotein 2B
148	P17710	Hk1	1	1	1.2	0.0125897	4	4	7.3	0.101859	3	3	3.9	0.0594413	2	4	2.8	0.0806127	0.719035	108304	MOUSE	Hexokinase-1
59	Q3THL7	Vdac1	12	18	55.1	0.226615	3	3	14.5	0.0763942	2	2	13.4	0.0396275	7	8	34.6	0.161225	0.708401	30756.7	MOUSE	Uncharacterized protein
53	P21279	Gnaq	7	13	18.9	0.163666	4	5	13.6	0.127324	6	11	18.4	0.217951	8	12	25.6	0.241838	0.70149	42158.5	MOUSE	Guanine nucleotide-binding protein G(q) subunit alpha
209	O55143	Atp2a2	4	4	4.9	0.0503588	2	3	2.3	0.0763942				0	3	3	4.2	0.0604595	0.698832	114859	MOUSE	Sarcoplasmic/endoplasmic reticulum calcium ATPase 2
153	P50518	Atp6v1e1	1	1	6.2	0.0125897	2	3	10.6	0.0763942	2	4	10.6	0.079255	4	4	16.4	0.0806127	0.695668	26157.6	MOUSE	V-type proton ATPase subunit E 1
61	Q91V14	Slc12a5	9	18	7.7	0.226615	7	9	10.5	0.229183	2	4	3.7	0.079255	7	13	8.4	0.261991	0.680751	126272	MOUSE	Solute carrier family 12 member 5
107	Q9D6R2	Idh3a				0	1	1	2.7	0.0254647	6	7	19.9	0.138696	3	4	7.4	0.0806127	0.678806	39639.1	MOUSE	Isocitrate dehydrogenase [NAD] subunit alpha, mitochondrial
126	O70439	Stx7	3	4	15.7	0.0503588	2	2	12.3	0.0509295	1	1	5.7	0.0198138	2	3	12.3	0.0604595	0.667676	29821	MOUSE	Syntaxin-7
88	Q9CQD1	Rab5a	3	5	17.2	0.0629485	3	3	20.9	0.0763942	2	3	12.1	0.0594413	5	5	30.7	0.100766	0.657577	23598.8	MOUSE	Ras-related protein Rab-5A
195	Q62420	Sh3gl2				0				0	2	2	6.8	0.0396275	1	1	3.4	0.0201532	0.655439	39955.7	MOUSE	Endophilin-A1
52	Q54AJ5	Alcam	5	6	11.8	0.0755382	4	7	9.6	0.178253	6	9	18.4	0.178324	11	11	22.6	0.221685	0.649744	65092.7	MOUSE	MuSC
79	P35802	Gpm6a	5	53	9.4	0.667254	6	15	12.9	0.381971	6	19	12.9	0.376461	6	37	12.9	0.745667	0.63732	31149.8	MOUSE	Neuronal membrane glycoprotein M6-a
40	E9PUL5	Prrt2	10	35	36.4	0.44064	2	5	6.9	0.127324	2	4	6.9	0.079255	4	17	15	0.342604	0.629705	35924.1	MOUSE	Proline-rich transmembrane protein 2
134	P56135	Atp5j2	3	6	37.5	0.0755382				0				0	2	2	26.1	0.0403063	0.624701	10344.3	MOUSE	ATP synthase subunit f, mitochondrial
177	Q8VDP6	Cdipt	3	3	9.9	0.0377691				0				0	1	1	5.2	0.0201532	0.624701	23599.1	MOUSE	CDP-diacylglycerol--inositol 3-phosphatidyltransferase
187	Q9JJY3	Smpd3	3	3	7.2	0.0377691				0				0	1	1	3.4	0.0201532	0.624701	71197.6	MOUSE	Sphingomyelin phosphodiesterase 3
95	O54901	Cd200	5	9	13.3	0.113307				0				0	2	3	8.6	0.0604595	0.624701	31256.3	MOUSE	OX-2 membrane glycoprotein
120	P61205	Arf3	4	5	22.1	0.0629485				0	3	8	28.7	0.15851	5	6	35.4	0.120919	0.610487	20600.9	MOUSE	ADP-ribosylation factor 3
24	P63011	Rab3a	14	62	57.3	0.780562	11	21	46.4	0.534759	13	34	56.4	0.673668	16	55	58.2	1.10842	0.598143	24970.1	MOUSE	Ras-related protein Rab-3A
18.1	O35526	Stx1a	16	41	53.1	0.516178	6	13	20.5	0.331042	12	19	43.1	0.376461	16	34	51.4	0.685208	0.595285	33054.8	MOUSE	Syntaxin-1A
76	Q3THU8	Slc25a3	8	17	17.1	0.214025	2	6	6.2	0.152788	4	8	11.8	0.15851	4	15	14	0.302297	0.579257	39613.6	MOUSE	Uncharacterized protein
45	P28663	Napb	10	17	35.2	0.214025	2	4	9.4	0.101859	3	7	13.8	0.138696	9	13	49.7	0.261991	0.578366	33557.3	MOUSE	Beta-soluble NSF attachment protein
175	P97441	Slc30a3	2	3	8.5	0.0377691	1	4	4.6	0.101859				0	2	4	8.2	0.0806127	0.577362	41824.5	MOUSE	Zinc transporter 3
10	P60879	Snap25	29	96	78.2	1.20861	10	22	60.2	0.560224	16	33	64.1	0.653854	29	72	72.3	1.45103	0.556546	23315.3	MOUSE	Synaptosomal-associated protein 25
44	O08553	Dpysl2	2	3	4	0.0377691	6	10	19.2	0.254647	7	14	21	0.277393	11	17	32	0.342604	0.554391	62278.1	MOUSE	Dihydropyrimidinase-related protein 2
146	P63038	Hspd1				0				0	4	5	10.6	0.0990688	3	3	8.9	0.0604595	0.546199	60956	MOUSE	60 kDa heat shock protein, mitochondrial
121	P60202	Plp1	4	13	11.6	0.163666				0				0	3	5	8.7	0.100766	0.541408	30077.5	MOUSE	Myelin proteolipid protein
18	P61264	Stx1b	22	76	51.7	0.956817	10	22	34.7	0.560224	15	34	41	0.673668	21	67	46.5	1.35026	0.540811	33245	MOUSE	Syntaxin-1B
205	Q99LC3	Ndufa10	1	1	6.2	0.0125897				0	1	1	6.2	0.0198138	1	1	6.2	0.0201532	0.535953	40603.8	MOUSE	NADH dehydrogenase [ubiquinone] 1 alpha subcomplex subunit 10, mitochondrial
81	P63321	Rala	5	7	26.2	0.0881279	1	1	6.8	0.0254647	3	4	19.4	0.079255	5	6	26.2	0.120919	0.531617	23553	MOUSE	Ras-related protein Ral-A
221	V9GWY1	Gnb4	1	7	18.1	0.0881279	1	3	18.1	0.0763942	1	3	18.1	0.0594413	1	7	18.1	0.141072	0.529193	9426.8	MOUSE	Guanine nucleotide-binding protein subunit beta-4
99	Q3TRX4	Palm	3	6	12.7	0.0755382				0	1	1	4.1	0.0198138	3	3	10.6	0.0604595	0.525707	36750.1	MOUSE	Uncharacterized protein
101	P63213	Gng2	4	10	50.7	0.125897				0				0	2	4	40.8	0.0806127	0.520584	7850.2	MOUSE	Guanine nucleotide-binding protein G(I)/G(S)/G(O) subunit gamma-2
139	Q9D0M3	Cyc1	3	5	13.5	0.0629485				0				0	2	2	12.3	0.0403063	0.520584	35328	MOUSE	Cytochrome c1, heme protein, mitochondrial
129	P62631	Eef1a2	2	7	5	0.0881279	1	2	2.4	0.0509295	3	4	10.2	0.079255	2	7	4.3	0.141072	0.515841	50454.6	MOUSE	Elongation factor 1-alpha 2
172	Q61411	Hras	2	5	12.2	0.0629485				0	2	3	12.7	0.0594413	4	4	26.5	0.0806127	0.506082	21298.3	MOUSE	GTPase HRas
33	Q9DB77	Uqcrc2	13	21	32.7	0.264384	5	5	15.2	0.127324	2	3	6.6	0.0594413	10	15	27.4	0.302297	0.497467	48235.3	MOUSE	Cytochrome b-c1 complex subunit 2, mitochondrial
54.1	P97300	Nptn	9	23	20.2	0.289563	5	8	17.1	0.203718	8	13	21.2	0.257579	7	25	15.4	0.503829	0.496769	44373.4	MOUSE	Neuroplastin
157	Q9D051	Pdhb				0				0	3	3	12	0.0594413	2	2	7.8	0.0403063	0.491579	38937.5	MOUSE	Pyruvate dehydrogenase E1 component subunit beta, mitochondrial
168	Q8BS79		1	1	4.2	0.0125897	2	3	9.1	0.0763942				0	3	3	17.1	0.0604595	0.490598	31601.1	MOUSE	Uncharacterized protein
109	P67778	Phb	5	7	21.3	0.0881279				0				0	2	3	8.1	0.0604595	0.485879	29820.3	MOUSE	Prohibitin
29	O35619	Vamp2	9	44	69	0.553947	6	17	62.9	0.4329	9	22	69	0.435903	9	50	69	1.00766	0.470646	12676.9	MOUSE	Vesicle associated membrane protein 2
77	O55100	Syngr1	3	10	14.5	0.125897	2	8	10.3	0.203718	2	9	10.3	0.178324	5	20	14.5	0.403063	0.420065	25653	MOUSE	Synaptogyrin-1
141	P19783	Cox4i1	4	4	23.7	0.0503588				0				0	1	2	7.1	0.0403063	0.416467	19530.6	MOUSE	Cytochrome c oxidase subunit 4 isoform 1, mitochondrial
182	P03921	Mtnd5	2	2	5.4	0.0251794				0				0	1	1	2.1	0.0201532	0.416467	68475.5	MOUSE	NADH-ubiquinone oxidoreductase chain 5
82	Q62283	Tspan7	3	6	10	0.0755382				0	1	2	6	0.0396275	3	5	13.7	0.100766	0.380968	27544.5	MOUSE	Tetraspanin-7
155	O55107	Bsg	3	6	11.6	0.0755382				0	2	2	6.9	0.0396275	4	5	22.2	0.100766	0.380968	30274.2	MOUSE	Basigin (Fragment)
48	Q3UD06	Atp5c1	8	10	21.5	0.125897	2	2	10.4	0.0509295	3	5	10.4	0.0990688	11	12	30.9	0.241838	0.380276	32886.2	MOUSE	ATP synthase subunit gamma
116	Q0VBF8	Stum	3	5	25.5	0.0629485	1	1	9.2	0.0254647				0	2	4	25.5	0.0806127	0.365589	15004.9	MOUSE	Protein stum homolog
65	P35803	Gpm6b	5	14	10.4	0.176256	3	7	7.9	0.178253	3	9	7.9	0.178324	7	25	16.2	0.503829	0.352522	36210.1	MOUSE	Neuronal membrane glycoprotein M6-b
69	Q3TF25	Atp5o	3	5	15	0.0629485	2	2	11.7	0.0509295	4	5	25.4	0.0990688	7	10	39.4	0.201532	0.352214	23364.7	MOUSE	Uncharacterized protein
93	P07356	Anxa2	3	6	9.7	0.0755382				0	3	3	9.7	0.0594413	5	7	17.7	0.141072	0.318937	38676.5	MOUSE	Annexin A2
103	Q06185	Atp5i	4	9	62	0.113307				0				0	5	6	66.2	0.120919	0.31235	8235.7	MOUSE	ATP synthase subunit e, mitochondrial
151	O55125	Nipsnap1	2	2	9.2	0.0251794				0	1	3	3.2	0.0594413	5	5	22.9	0.100766	0.279925	33363.5	MOUSE	Protein NipSnap homolog 1
162	P61226	Rap2b	4	4	25.1	0.0503588				0				0	3	3	20.8	0.0604595	0.277645	20504.5	MOUSE	Ras-related protein Rap-2b
123	Q9DCX2	Atp5h	5	6	27.3	0.0755382				0	2	2	18.6	0.0396275	5	7	47.8	0.141072	0.27212	18749.6	MOUSE	ATP synthase subunit d, mitochondrial
247	Q8BVE3	Atp6v1h				0	1	1	2.7	0.0254647	1	1	2.7	0.0198138	1	3	2.7	0.0604595	0.249635	55855.5	MOUSE	V-type proton ATPase subunit H
189	Q3TQP7	Acat1				0				0	2	2	8.5	0.0396275	2	3	8	0.0604595	0.21848	44802.5	MOUSE	Uncharacterized protein
190	Q4FK74	Atp5d	1	2	8.3	0.0251794				0				0	1	2	20.8	0.0403063	0.208234	17600.2	MOUSE	ATP synthase, H+ transporting, mitochondrial F1 complex, delta subunit, isoform CRA_c
204	Q9CQB4	Uqcrb	2	2	22.5	0.0251794				0				0	2	2	19.8	0.0403063	0.208234	13561.6	MOUSE	Cytochrome b-c1 complex subunit 7
235	P70704	Atp8a1	1	1	1	0.0125897				0				0	1	1	1	0.0201532	0.208234	131414	MOUSE	Phospholipid-transporting ATPase IA
244	O55026	Entpd2	1	1	3	0.0125897				0				0	1	1	2.6	0.0201532	0.208234	54319.9	MOUSE	Ectonucleoside triphosphate diphosphohydrolase 2
154	P63001	Rac1	2	3	7.3	0.0377691				0				0	3	3	12	0.0604595	0.208234	21450.3	MOUSE	Ras-related C3 botulinum toxin substrate 1
186	Q62425	Ndufa4	3	3	36.6	0.0377691				0				0	3	3	36.6	0.0604595	0.208234	9326.9	MOUSE	Cytochrome c oxidase subunit NDUFA4
200	P14231	Atp1b2	2	3	8.6	0.0377691				0				0	2	3	8.6	0.0604595	0.208234	33344.4	MOUSE	Sodium/potassium-transporting ATPase subunit beta-2
137	A8DUK2	Hbbt1	2	3	16.6	0.0377691				0	1	2	8.6	0.0396275	4	7	33.8	0.141072	0.182877	16233.8	MOUSE	Beta-globin
165	O89112	Lancl1	1	1	3	0.0125897				0	1	1	3	0.0198138	2	3	5.8	0.0604595	0.178651	45341.6	MOUSE	LanC-like protein 1
98	Q9Z2Q6	2005-09-01	2	5	4.6	0.0629485				0				0	7	7	22	0.141072	0.148738	42748.3	MOUSE	Septin-5
184	P62259	Ywhae	2	2	9.4	0.0251794				0				0	3	3	14.5	0.0604595	0.138822	29174.2	MOUSE	14-3-3 protein epsilon
133	Q9DCT2	Ndufs3	1	1	4.9	0.0125897				0				0	2	2	9.9	0.0403063	0.104117	30149.6	MOUSE	NADH dehydrogenase [ubiquinone] iron-sulfur protein 3, mitochondrial
188	Q91WS0	Cisd1	2	2	8.3	0.0251794				0				0	3	4	34.3	0.0806127	0.104117	12097.1	MOUSE	CDGSH iron-sulfur domain-containing protein 1
201	P63216	Gng3	2	2	22.7	0.0251794				0				0	3	4	22.7	0.0806127	0.104117	8304.8	MOUSE	Guanine nucleotide-binding protein G(I)/G(S)/G(O) subunit gamma-3
207	P12023	App	1	1	1.6	0.0125897				0				0	1	2	1.6	0.0403063	0.104117	86722.8	MOUSE	Amyloid beta A4 protein
222	Q3TN44	Cyb5b	1	1	16.4	0.0125897				0				0	2	2	39.7	0.0403063	0.104117	16337.2	MOUSE	Uncharacterized protein
105	Q9Z1S5	2003-09-01	2	3	6.3	0.0377691				0				0	5	6	17.1	0.120919	0.104117	40038.2	MOUSE	Neuronal-specific septin-3
219	P01942	Hba	1	1	8.5	0.0125897				0	1	1	10.6	0.0198138	1	7	10.6	0.141072	0.0765647	15085.3	MOUSE	Hemoglobin subunit alpha
96	Q3TDG9	Stx12				0				0				0	3	3	20.4	0.0604595	0	31179.6	MOUSE	Uncharacterized protein
164	O54734	Ddost				0				0				0	1	4	4.8	0.0806127	0	49028.3	MOUSE	Dolichyl-diphosphooligosaccharide--protein glycosyltransferase 48 kDa subunit
166	P35762	Cd81				0				0				0	1	2	8.5	0.0403063	0	25814.8	MOUSE	CD81 antigen
180	Q3UER1	Aldob				0				0				0	1	38	7.4	0.76582	0	39507.3	MOUSE	Fructose-bisphosphate aldolase
191	O35490	Bhmt				0				0				0	1	2	4.7	0.0403063	0	45020.9	MOUSE	Betaine--homocysteine S-methyltransferase 1
206	O55126	Nipsnap2				0				0				0	2	2	8.9	0.0403063	0	32933	MOUSE	Protein NipSnap homolog 2
212	Q99JR1	Sfxn1				0				0				0	2	2	7.8	0.0403063	0	35649.7	MOUSE	Sideroflexin-1
213	P01652					0				0				0	1	7	14.8	0.141072	0	11810.4	MOUSE	Ig kappa chain V-V region J606
223	P08113	Hsp90b1				0				0				0	2	4	6.6	0.0806127	0	92476.5	MOUSE	Endoplasmin
230	Q8C196	Cps1				0				0				0	1	10	1.7	0.201532	0	164620	MOUSE	Carbamoyl-phosphate synthase [ammonia], mitochondrial
233	Q9CQZ5	Ndufa6				0				0				0	1	1	13	0.0201532	0	15282.9	MOUSE	NADH dehydrogenase [ubiquinone] 1 alpha subcomplex subunit 6
242	Q4VAE8	Ndufb4				0				0				0	1	2	19.1	0.0403063	0	15315.6	MOUSE	Ndufb4 protein (Fragment)
